# Supplementary material for: Antimicrobial Susceptibility Profiles of Bacteria Commonly Isolated from Farmed Salmonids in Atlantic Canada (2000–2021)
Source: Vet Sci. 2022 Mar 25;9(4):159. doi: 10.3390/vetsci9040159 (PMC9031543; doi:10.3390/vetsci9040159)
Supplement: Supplementary file 1 [file vetsci-09-00159-s001.zip]

Archive with 1 entries (1 files):
- vetsci-1641290-supplementary.pdf
